# Supplementary material for: Alteration of Gut Microbiota Composition and Diversity in Acute and/or Chronic Graft-versus-Host Disease Following Hematopoietic Stem Cell Transplantation: A Prospective Cohort Study
Source: Int J Mol Sci. 2024 May 26;25(11):5789. doi: 10.3390/ijms25115789 (PMC11171546; doi:10.3390/ijms25115789)
Supplement: Supplementary file 1 [file ijms-25-05789-s001.zip]

Archive with 1 entries (1 files):
- ijms-3001577-supplementary.pdf
